# Supplementary material for: NADPH Oxidase Subunit CYBB Confers Chemotherapy and Ferroptosis Resistance in Mesenchymal Glioblastoma via Nrf2/SOD2 Modulation
Source: Int J Mol Sci. 2023 Apr 22;24(9):7706. doi: 10.3390/ijms24097706 (PMC10178261; doi:10.3390/ijms24097706)
Supplement: Supplementary file 1 [file ijms-24-07706-s001.zip]

Archive with 1 entries (1 files):
- ijms-2260301-supplementary.pdf
